# Supplementary material for: BiT age: A transcriptome‐based aging clock near the theoretical limit of accuracy
Source: Aging Cell. 2021 Mar 3;20(3):e13320. doi: 10.1111/acel.13320 (PMC7963339; doi:10.1111/acel.13320)
Supplement: Supplementary file 6 — Table S3 [file ACEL-20-e13320-s006.xlsx]

## Sheet: Figure 2
Figure 2a				Percentage improvement to the precorrection model (Fig. S1B)	Percentage improvement to the unbinarized precorrection model (Fig. S1A)
	r2	0.95744
	Pearson	correlation=0,9791766950047769, pvalue=0,0
	Spearman	correlation=0,9629416870043125, pvalue=0,0
	MAE	0.451184		-0.0162856	-0.557404
	MAD	0.318279		-0.0215128	-0.550892
	RMSE	0.640597		-0.0347345	-0.576104
Figure 2b
	r2	0.943214
	Pearson	correlation=0,975964288; pvalue=1.133605e-62
	Spearman	correlation=0,9145285699; pvalue=6.242796124e-38		Percentage improvement to the precorrection model (Fig. S1C)	Percentage improvement to the unbinarized corrected model (Fig. S4A)
	MAE	0.763015		-0.174547	-0.482691
	MAD	0.532844		1.15982e-07	-0.301818
	RMSE	1.00647		-0.282785	-0.579512

## Sheet: Figure 3
	ANOVA and t-tests were computed with Python’s pingouin library v.0.3.3 (Vallat, R. (2018). Pingouin: statistics in Python. Journal of Open Source Software, 3(31), 1026. https://doi.org/10.21105/joss.01026)
	Tukeys post-hoc tests were computed with Python’s Statsmodels library v.0.10.1 (Seabold, S., & Perktold, J. (2010). Statsmodels: Econometric and Statistical Modeling with Python. PROC. OF THE 9th PYTHON IN SCIENCE CONF, (January 2010), 57. Retrieved from http://statsmodels.sourceforge.net/)
Figure 3a
	GEO	independent two-sided t-test
	GSE36041	0.000172263
Figure 3b
	1 way ANOVA
	GEO	Source	Sums of squares	Degrees of freedom	Mean squares	F-values	p-value	Partial eta-square effect size
	GSE119485	Name	20.207	2	10.103	74.121	3.04748e-10	0.876
	GSE119485	Within	2.862	21	0.136	-	-	-
	Tukeys post-hoc test
	Group1	Group2	Mean difference	p-adj	lower	upper	Significant
	WT	WT + DR	-0.4848	0.0401	-0.95	-0.0197	True
	WT	daf-2(e1370);rsks-1(ok1255)	-2.1431	0.001	-2.6082	-1.6779	True
	WT + DR	daf-2(e1370);rsks-1(ok1255)	-1.6582	0.001	-2.1234	-1.1931	True
Figure 3c
	GEO	independent two-sided t-test
	GSE72232	0.00245915
Figure 3d
	1 way ANOVA
	GEO	Source	Sums of squares	Degrees of freedom	Mean squares	F-values	p-value	Partial eta-square effect size
	GSE123531	Name	6.202	2	3.101	30.36	0.000183674	0.884
	GSE123531	Within	0.817	8	0.102	-	-	-
	Tukeys post-hoc test
	Group1	Group2	Mean difference	p-adj	lower	upper	Significant
	WT	skn-1(lax188)	1.6321	0.001	0.9869	2.2773	True
	WT	wdr-5(ok1417);skn-1(lax188)	0.1829	0.7289	-0.514	0.8798	False
	skn-1(lax188)	wdr-5(ok1417);skn-1(lax188)	-1.4492	0.001	-2.1461	-0.7523	True
Figure 3e
	GEO	independent two-sided t-test
	GSE67387	0.0486691

## Sheet: Figure 4
Figure 4a
	GEO	independent two-sided t-test
	PRJNA523315	0.000154376
Figure 4b
	GEO	independent two-sided t-test
	GSE122544	1.34022e-10
Figure 4c
	GEO	independent two-sided t-test
	GSE57739	0.0265816
Figure 4d
	2 way ANOVA
	GEO	Source	Sums of squares	Degrees of freedom	Mean squares	F-values	p-value	Partial eta-square effect size
	E-MTAB-7272	Bacteria	0.203	1	0.203	4.38199	0.0582312	0.267488
	E-MTAB-7272	Drug	0.607	1	0.607	13.1028	0.00351599	0.521966
	E-MTAB-7272	Bacteria * Drug	0.145	1	0.145	3.12774	0.102359	0.206755
	E-MTAB-7272	Residual	0.556	12	0.046
	Tukeys post-hoc test
	Group1	Group2	Mean difference	p-adj	lower	upper	Significant
	OP50 Metformin	OP50 None	0.5799	0.0115	0.128	1.0318	True
	OP50 Metformin	OP50-MR Metformin	0.4157	0.0752	-0.0362	0.8676	False
	OP50 Metformin	OP50-MR None	0.6148	0.0077	0.1629	1.0667	True
	OP50 None	OP50-MR Metformin	-0.1642	0.6927	-0.6161	0.2877	False
	OP50 None	OP50-MR None	0.0349	0.9	-0.417	0.4868	False
	OP50-MR Metformin	OP50-MR None	0.1991	0.5705	-0.2528	0.651	False
Figure 4e
	1 way ANOVA
	GEO	Source	Sums of squares	Degrees of freedom	Mean squares	F-values	p-value	Partial eta-square effect size
	GSE63528	Name	10.2	2	5.1	17.61	0.000774094	0.796
	GSE63528	Within	2.607	9	0.29	-	-	-
	Tukeys post-hoc test
	Group1	Group2	Mean difference	p-adj	lower	upper	Significant
	WT + 50microM mianserin on d1	WT + 50microM mianserin on d3	1.1644	0.0328	0.1029	2.226	True
	WT + 50microM mianserin on d1	WT + H2O	2.258	0.001	1.1964	3.3196	True
	WT + 50microM mianserin on d3	WT + H2O	1.0935	0.0439	0.032	2.1551	True
Figure 4f
	1 way ANOVA
	GEO	Source	Sums of squares	Degrees of freedom	Mean squares	F-values	p-value	Partial eta-square effect size
	GSE108263	Name	1.16	2	0.58	6.252	0.023178	0.61
	GSE108263	Within	0.742	8	0.093	-	-	-
	Tukeys post-hoc test
	Group1	Group2	Mean difference	p-adj	lower	upper	Significant
	WT	WT + Rapamycin+Allantoin	0.1402	0.8287	-0.5697	0.85	False
	WT	WT + Rifampicin+Rapamycin+Allantoin	-0.6846	0.0311	-1.2994	-0.0699	True
	WT + Rapamycin+Allantoin	WT + Rifampicin+Rapamycin+Allantoin	-0.8248	0.0424	-1.6185	-0.0311	True
Figure 4g
	1 way ANOVA
	GEO	Source	Sums of squares	Degrees of freedom	Mean squares	F-values	p-value	Partial eta-square effect size
	GSE124178	Name	50.739	3	16.913	142.318	2.79559e-07	0.982
	GSE124178	Within	0.951	8	0.119	-	-	-
	Tukeys post-hoc test
	Group1	Group2	Mean difference	p-adj	lower	upper	Significant
	WT	WT + bortezomib 10uM	2.0471	0.001	1.1457	2.9486	True
	WT	WT + bortezomib 25uM	4.9716	0.001	4.0702	5.8731	True
	WT	WT + rpn-6 RNAi	4.7689	0.001	3.8674	5.6704	True
	WT + bortezomib 10uM	WT + bortezomib 25uM	2.9245	0.001	2.023	3.826	True
	WT + bortezomib 10uM	WT + rpn-6 RNAi	2.7218	0.001	1.8203	3.6232	True
	WT + bortezomib 25uM	WT + rpn-6 RNAi	-0.2027	0.8793	-1.1042	0.6987	False
Figure 4h
	GEO	independent two-sided t-test
	GSE121920	0.0132432
Figure 4i
	GEO	independent two-sided t-test
	GSE158729	0.000127038

## Sheet: Figure 6
Figure 6a
	r2	0.9145
	Pearson	correlation=0,9578509956625423, pvalue=7,870821840650024e-73
	Spearman	correlation=0,9577407604205249, pvalue=9,30610631299034e-73
	MAE	6.62707
	MAD	5.2425
	RMSE	8.40448
Figure 6b
	GEO	independent two-sided t-test
	GSE113957	0.00107242

## Sheet: Figure S1
Figure S1a
	r2	0.777976
	Pearson	correlation=0.8874185201416541, pvalue=2.8210553260287155e-304
	Spearman	correlation=0.8545806399583686, pvalue=8.973459128168964e-258
	MAE	1.0194
	MAD	0.70869
	RMSE	1.51122
Figure S1b
	r2	0.957181
	Pearson	correlation=0.9791032347506555, pvalue=0.0
	Spearman	correlation=0.9627540954420855, pvalue=0.0
	MAE	0.458653
	MAD	0.325276
	RMSE	0.663649
Figure S1c
	r2	0.90919
	Pearson	correlation=0,9700586; pvalue=2.4339146e-58
	Spearman	correlation=0,914426097; pvalue=6.581036e-38
	MAE	0.924359
	MAD	0.532844
	RMSE	1.40331

## Sheet: Figure S4
Figure S4a
	r2	0.678831
	Pearson	correlation=0,908634025; pvalue=1.171751e-36
	Spearman	correlation=0,771138763; pvalue=9.7404745165e-20
	MAE	1.47497
	MAD	0.763187
	RMSE	2.39359

## Sheet: Figure S5
Quality measurement for the 900 samples, computed with cross validation for the given gene set
Raw data
Figure S5a	327 Gene Set		Percent increase to our final model
	r2	0.518104
	Pearson	correlation=0.8037853326902894, pvalue=9.62065034821833e-205
	Spearman	correlation=0.7819904927077357, pvalue=1.4576722825851733e-186
	MAE	1.33179	1.95177
	MAD	0.762496	1.39569
	RMSE	2.2264	2.47551
Figure S5b	902 Gene Set
	r2	0.574302
	Pearson	correlation=0.8093391136606016, pvalue=9.565899638824252e-210
	Spearman	correlation=0.7522971407048797,pvalue=6.358152507490392e-165
	MAE	1.40036	2.10373
	MAD	0.911826	1.86487
	RMSE	2.09256	2.26657
Figure S5c	71 Gene Set
	r2	0.567211
	Pearson	correlation=0.7770937165012852, pvalue=9.146353776545395e-183
	Spearman	correlation=0.764562823688215, pvalue=1.792205865271193e-173
	MAE	1.3629	2.02072
	MAD	0.888452	1.79143
	RMSE	2.10991	2.29367
Binarized data
Figure S5d	327 Gene Set
	r2	0.74344
	Pearson	correlation=0.8625905306281795, pvalue=5.513157026040733e-268
	Spearman	correlation=0.8164108194851427, pvalue=2.3307382942441924e-216
	MAE	1.1334	1.51206
	MAD	0.806055	1.53254
	RMSE	1.57286	1.4553
Figure S5e	902 Gene Set
	r2	0.778107
	Pearson	correlation=0.8829785861959767, pvalue=3.434066251979371e-297
	Spearman	correlation=0.8352515076026547, pvalue=1.8001353533499642e-235
	MAE	1.04626	1.31892
	MAD	0.727419	1.28548
	RMSE	1.46274	1.28339
Figure S5f	71 Gene Set
	r2	0.621908
	Pearson	correlation=0.7910212743890042, pvalue=7.848222278659845e-194
	Spearman	correlation=0.7335167299365962, pvalue=9.201391537916599e-153
	MAE	1.40253	2.10855
	MAD	1.05228	2.30615
	RMSE	1.90938	1.98063

## Sheet: Figure S6
Quality measurement for the validation data set, trained on the 900 samples for the given gene set
Raw data
		327 Gene Set	Percentage increase to our final model
Figure S6a	r2	0.436795
	Pearson	correlation=0.6757114731145459, pvalue=7.9393394775383e-14
	Spearman	correlation=0.7098688569765953, pvalue=1.1451944210285285e-15
	MAE	2.1983	1.88108
	MAD	1.34244	1.51938
	RMSE	3.16968	2.1493
		902 Gene Set
Figure S6b	r2	0.430659
	Pearson	correlation=0.6991129453326499, pvalue=4.638689104263476e-15
	Spearman	correlation=0.6468704909763189, pvalue=1.875613293029634e-12
	MAE	2.31378	2.03242
	MAD	1.61229	2.02583
	RMSE	3.1869	2.1664
		71 Gene Set
Figure S6c	r2	0.353724
	Pearson	correlation=0.7855160168727906, pvalue=7.017535286788035e-21
	Spearman	correlation=0.8198538357542559, pvalue=5.28852129937613e-24
	MAE	1.95387	1.56073
	MAD	0.883691	0.658443
	RMSE	3.3954	2.37356
Binarzed data
		327 Gene Set
Figure S6d	r2	0.873837
	Pearson	correlation=0.9476062333817672, pvalue=2.216309318785833e-47
	Spearman	correlation=0.8599193790491165, pvalue=1.2969261067451698e-28
	MAE	1.05303	0.380087
	MAD	0.651621	0.222912
	RMSE	1.5002	0.490551
		902 Gene Set
Figure S6e	r2	0.850582
	Pearson	correlation=0.9523268180645151, pvalue=3.2035644701514864e-49
	Spearman	correlation=0.9034346090139497, pvalue=1.3257762554095818e-35
	MAE	1.15599	0.515029
	MAD	0.804833	0.510448
	RMSE	1.63262	0.622117
		71 Gene Set
Figure S6f	r2	0.714611
	Pearson	correlation=0.8861825004190099, pvalue=1.7082650987903065e-32
	Spearman	correlation=0.7873326183323752, pvalue=4.961428128279977e-21
	MAE	1.56747	1.05431
	MAD	1.16885	1.19361
	RMSE	2.25632	1.24181

## Sheet: Figure S7
Figure S7a
	2 way ANOVA
	GEO	Source	Sums of squares	Degrees of freedom	Mean squares	F-values	p-value	Partial eta-square effect size
	GSE92902	Strain	10.973	1	10.973	55.2371	7.38899e-05	0.873492
	GSE92902	Treatment	0.045	1	0.045	0.226526	0.646838	0.027536
	GSE92902	Strain * Treatment	3.068	1	3.068	15.4447	0.00435684	0.658771
	GSE92902	Residual	1.589	8	0.199
	Tukeys post-hoc test
	Group1	Group2	Mean difference	p-adj	lower	upper	Significant
	WT DR+FUDR	WT FUDR	1.134	0.0565	-0.0315	2.2995	False
	WT DR+FUDR	sek-1(km4) DR+FUDR	2.9238	0.001	1.7583	4.0893	True
	WT DR+FUDR	sek-1(km4) FUDR	2.0352	0.0023	0.8697	3.2007	True
	WT FUDR	sek-1(km4) DR+FUDR	1.7898	0.0051	0.6243	2.9553	True
	WT FUDR	sek-1(km4) FUDR	0.9012	0.1389	-0.2644	2.0667	False
	sek-1(km4) DR+FUDR	sek-1(km4) FUDR	-0.8886	0.1458	-2.0541	0.2769	False
Figure S7b
	2 way ANOVA
	GEO	Source	Sums of squares	Degrees of freedom	Mean squares	F-values	p-value	Partial eta-square effect size
	GSE101910	Chronological Age	115.439	1	115.439	976.286	6.30386e-07	0.995
	GSE101910	Name	0.992	1	0.992	8.391	0.0339192	0.627
	GSE101910	Chronological Age * Name	0.645	1	0.645	5.458	0.0666913	0.522
	GSE101910	Residual	0.591	5	0.118
	Tukeys post-hoc test
	Group1	Group2	Mean difference	p-adj	lower	upper	Significant
	WT + K12 (12 days)	WT + K12tnaA (12 days)	1.2649	0.0506	-0.0042	2.534	False
	WT + K12 (12 days)	WT + K12 (3 days)	-6.7494	0.001	-7.9079	-5.5908	True
	WT + K12 (12 days)	WT + K12tnaA (3 days)	-6.5722	0.001	-7.8413	-5.3031	True
	WT + K12tnaA (12 days)	WT + K12 (3 days)	-8.0142	0.001	-9.1728	-6.8557	True
	WT + K12tnaA (12 days)	WT + K12tnaA (3 days)	-7.8371	0.001	-9.1062	-6.568	True
	WT + K12 (3 days)	WT + K12tnaA (3 days)	0.1771	0.9	-0.9814	1.3357	False

## Sheet: Figure S9
	p-values were calculated with the hypergeometric test (https://systems.crump.ucla.edu/hypergeometric/index.php)
Figure S9
	Chromosome	Type	p-value	FDR
	I	Positive	0.00802894	0.0192694
	I	Negative	0.0001591	0.0006364
	II	Positive	1.64229e-06	1.97075e-05
	II	Negative	0.00989186	0.0197837
	III	Positive	0.0655015	0.0873354
	III	Negative	0.336597	0.367196
	IV	Positive	0.000628719	0.00188616
	IV	Negative	0.031489	0.0539812
	V	Positive	0.0380173	0.0570259
	V	Negative	0.474151	0.474151
	X	Positive	0.175759	0.21091
	X	Negative	1.11097e-05	6.66579e-05

[truncated: 2 more sheets: Figure S11, Lifespan Statistics]
