# Supplementary material for: BiT age: A transcriptome‐based aging clock near the theoretical limit of accuracy
Source: Aging Cell. 2021 Mar 3;20(3):e13320. doi: 10.1111/acel.13320 (PMC7963339; doi:10.1111/acel.13320)
Supplement: Supplementary file 7 — Table S4 [file ACEL-20-e13320-s001.xlsx]

## Sheet: TableS4
GEO	Comparison	Chronological Age in Days	Mean Predicted Biological Age in Days Left Sample	Mean Predicted Biological Age in Days Right Sample	Reported Median Lifespan in Days Left Sample	Reported Median Lifespan in Days Right Sample	Lifespan Fold Change with Error Propagation	Predicted Lifespan Fold Change	Biological Age Percentage Change
GSE36041	N2 vs. daf-2(e1370)	4.45833	3.29159	1.93103	19.4	51.09	2.6+/-0.5	1.70458	-0.413345
GSE119485	N2 vs. daf-2(e1370);rsks-1(ok1255)	4	3.7701	1.62703	19.45	67.65	3.5+/-0.7	2.31716	-0.568437
GSE72232	N2 vs. mir-71(n4115)	5	4.04306	6.31711	15.2	8.7	-1.75+/-0.28	-1.56246	0.562457
GSE123531	N2 vs. skn-1(lax188)	2	2.1152	3.74728	17	5	-3.4+/-1.2	-1.7716	0.7716
GSE67387	N2 vs. tut-1(tm1297);elpc-1(tm2149)	1	0.574332	1.6988	16	9	-1.8+/-1.3	-2.95787	1.95787
GSE119485	N2 vs. N2 + DR	4	3.7701	3.28528	19.45	26.5	1.36+/-0.26	1.14757	-0.128596
GSE92902	N2 vs. N2 + DR	6	3.54023	2.40622	30.55	49.15	1.61+/-0.22	1.47128	-0.320322
PRJNA523315	N2 + DMSO vs. N2 + DMSO + HS	3	3.28983	8.85998	15.12	3.91	-3.9+/-1.0	-2.69314	1.69314
GSE122544	N2_25C vs. N2_P.aeruginosa	1	1.03416	5.39253	17.5	2.1	-8+/-6	-5.21439	4.21439
GSE57739	N2_25C vs. N2_S.aureus25C	0.375	1.36493	2.74887	10	1.9	-5+/-10	-2.01394	1.01394
GSE101910	N2 + K12 vs. N2 + K12tnaA	3	1.51928	1.69642	20.2	17.2	-1.17+/-0.29	-1.11659	0.116591
GSE101910	N2 + K12 vs. N2 + K12tnaA	12	8.26864	9.53351	20.2	17.2	-1.17+/-0.11	-1.15297	0.152973
E-MTAB-7272	N2_OP50 vs. N2_metformin_OP50	2	1.68316	1.10326	19.6	25.1	1.3+/-0.5	1.52563	-0.344532
E-MTAB-7272	N2_OP50 vs. N2_OP50-MR	2	1.68316	1.71806	19.6	18.95	0.97+/-0.35	-1.02073	0.0207311
E-MTAB-7272	N2_OP50-MR vs. N2_metformin_OP50-MR	2	1.71806	1.51897	18.95	17.11	-1.1+/-0.4	1.13106	-0.115877
GSE63528	N2 + H2O vs. N2 + 50microM mianserin on d3	10	8.61114	7.5176	17.2	19.69	1.14+/-0.11	1.14546	-0.126992
GSE63528	N2 + H2O vs. N2 + 50microM mianserin on d1	10	8.61114	6.35315	17.2	23.92	1.39+/-0.14	1.35541	-0.262217
GSE63528	N2 + 50microM mianserin on d3 vs. N2 + 50microM mianserin on d1	10	7.5176	6.35315	19.69	23.92	1.21+/-0.12	1.18329	-0.154895
GSE108263	N2 vs. N2 + Rapamycin+Allantoin	6	3.85934	3.99949	20	19.9	-1.01+/-0.14	-1.03632	0.0363155
GSE108263	N2 vs. N2 + Rifampicin+Rapamycin+Allantoin	6	3.85934	3.17469	20	34.95	1.75+/-0.24	1.21566	-0.1774
GSE121920	N2 vs. alh-6(lax105)	3	1.78616	2.42412				-1.35717	0.357168
GSE158729	glp-1 vs. nhr-49;glp-1	2	1.09238	3.03166				-2.77527	1.77527
